# Supplementary material for: Towards a Greener Approach for Biomass Valorization: Integration of Supercritical Fluid and Deep Eutectic Solvents
Source: Antibiotics (Basel). 2023 Jun 8;12(6):1031. doi: 10.3390/antibiotics12061031 (PMC10295627; doi:10.3390/antibiotics12061031)
Supplement: Supplementary file 1 [file antibiotics-12-01031-s001.zip]

Archive with 1 entries (1 files):
- antibiotics-2407739-supplementary.pdf
